# Supplementary material for: Alternatively spliced variants in Atlantic cod (Gadus morhua) support response to variable salinity environment
Source: Sci Rep. 2018 Aug 2;8:11607. doi: 10.1038/s41598-018-29723-w (PMC6072735; doi:10.1038/s41598-018-29723-w)
Supplement: Supplementary file 1 — Supplementary Dataset 1 [file 41598_2018_29723_MOESM1_ESM.xlsx]

## Sheet: All_AS_variants
Supplementary Table 1. All AS variants identified in the transcriptomes of Baltic cod during present studies (Data structured by ENSEMBL number)
ENSEMBL no.	Transcript's name	Described in database	HGNC ortholog symbol	HGNC no.	symbol	ZFIN no.	Coverage
ENSGMOG00000000073	glycerol-3-phosphate dehydrogenase 1-like		GPD1L	28956	gpd1l	ZFIN:ZDB-GENE-041010-220	9
ENSGMOG00000000133	cyclin-dependent kinase 12		CDK12	24224	cdk12	ZFIN:ZDB-GENE-081104-294	57
ENSGMOG00000000231	SDE2 telomere maintenance homolog (S. pombe)		SDE2	16643	sde2	ZFIN:ZDB-GENE-050417-270	83
ENSGMOG00000000254	Rho guanine nucleotide exchange factor (GEF) 28		ARHGEF28	30322	arhgef28	ZFIN:ZDB-GENE-060531-28	8
ENSGMOG00000000263	forkhead box protein I1 isoform X2 [Otolemur garnettii]		FOXI1	3815	FOXI1	UniProt:H0XXQ4	9
ENSGMOG00000000320	zinc finger protein 148		ZNF148	12933	znf148	ZFIN:ZDB-GENE-030131-8769	7
ENSGMOG00000000367	interleukin 18 receptor accessory protein		IL18RAP	5989			30
ENSGMOG00000000419	T-cell receptor beta chain [Gadus morhua]/T-cell receptor beta-2 chain C region [Homo sapiens]		TRBC2	12157		GenBank:CAB39548/UniProt:A0A5B9	74
ENSGMOG00000000437	UV-stimulated scaffold protein A		UVSSA	29304	uvssa	ZFIN:ZDB-GENE-091204-111	14
ENSGMOG00000000485	ADAM metallopeptidase with thrombospondin type 1 motif 2		ADAMTS2	218			15
ENSGMOG00000000571	solute carrier family 6 (neurotransmitter transporter, GABA), member 13 like		SLC6A13	11046	slc6a13l	ZFIN:ZDB-GENE-030616-628	33
ENSGMOG00000000572	Ras association (RalGDS/AF-6) and pleckstrin homology domains 1b		RAPH1	14436	raph1b	ZFIN:ZDB-GENE-090311-54	16
ENSGMOG00000000642	membrane-associated ring finger (C3HC4) 7		MARCH7	17393	march7	ZFIN:ZDB-GENE-080204-121	31
ENSGMOG00000000661	immunity-related GTPase M		IRGM	29597			35
ENSGMOG00000000684	integrin, beta 7		ITGB7	6162	itgb7	ZFIN:ZDB-GENE-100728-2	170
ENSGMOG00000000709	arrestin domain containing 3				si:dkey-172m14.2	ZFIN:ZDB-GENE-060526-222	7
ENSGMOG00000000719	tumor suppressing subtransferable candidate 1		TSSC1	12383			24
ENSGMOG00000000724	zinc finger CCCH-type containing 13		ZC3H13	20368	zc3h13	ZFIN:ZDB-GENE-040426-1619	9
ENSGMOG00000000732	MGAT4 family, member D		MGAT4D	43619			58
ENSGMOG00000000802	von Willebrand factor A domain containing 5A		VWA5A	6658			356
ENSGMOG00000000817	cadherin related family member 5		CDHR5	7521			15
ENSGMOG00000000845	trafficking protein particle complex 12		TRAPPC12	24284	trappc12	ZFIN:ZDB-GENE-070112-1282	17
ENSGMOG00000000846	neuronal cell adhesion molecule		NRCAM	7994			8
ENSGMOG00000000916	late endosomal/lysosomal adaptor, MAPK and MTOR activator 3		LAMTOR3	15606	lamtor3	ZFIN:ZDB-GENE-050522-345	104
ENSGMOG00000000918	CMP-N-acetylneuraminate-beta-galactosamide-alpha-2,3-sialyltransferase 2-like, partial		ST3GAL2	10862			88
ENSGMOG00000000975	twinfilin actin-binding protein 1		TWF1	9620	twf1b	ZFIN:ZDB-GENE-040711-3	7
ENSGMOG00000001046	zinc finger CCCH-type, antiviral 1		ZC3HAV1	23721			42
ENSGMOG00000001068	N/A						6
ENSGMOG00000001080	Apolipoprotein Db		APOD	612	apodb	ZFIN:ZDB-GENE-051023-8	81
ENSGMOG00000001091	BTB domain containing 11		BTBD11	23844			12
ENSGMOG00000001124	spleen tyrosine kinase		SYK	11491	syk	ZFIN:ZDB-GENE-040702-3	59
ENSGMOG00000001181	N/A						9
ENSGMOG00000001201	adhesion G protein-coupled receptor G6 [Danio rerio]				adgrg6	UniProt:C6KFA3; ZFIN:ZDB-GENE-041014-357	87
ENSGMOG00000001224	interleukin 17 receptor A1a		IL17RA	5985	il17ra1a	ZFIN:ZDB-GENE-070705-242	16
ENSGMOG00000001234	Coagulation factor II (thrombin) receptor-like 1, tandem duplicate 1		F2RL1	3538	f2rl1.1	ZFIN:ZDB-GENE-061215-140	16
ENSGMOG00000001273	zinc finger CCCH-type containing, antiviral 1-like		ZC3HAV1L	22423			8
ENSGMOG00000001275	chemerin chemokine-like receptor 1		CMKLR1	2121			314
ENSGMOG00000001294	Sodium- and chloride-dependent GABA transporter 2 [Bos taurus; Rattus norvegicus]				SLC6A13	UniProt:A5PJX7; P31646	23
ENSGMOG00000001402	Prostaglandin E2 receptor EP4 subtype [Oryctolagus cuniculus]				PTGER4	UniProt:Q28691	48
ENSGMOG00000001431	matrix metallopeptidase 9	yes	MMP9	7176	mmp9	ZFIN:ZDB-GENE-040426-2132	15
ENSGMOG00000001478	interleukin 1 receptor, type II		IL1R2	5994			15
ENSGMOG00000001505	V-set and immunoglobulin domain containing 8		VSIG8	32063	vsig8a	ZFIN:ZDB-GENE-050417-338	66
ENSGMOG00000001513	syntaxin binding protein 6 (amisyn), like	yes			stxbp6l	ZFIN:ZDB-GENE-040724-16	12
ENSGMOG00000001570	tetratricopeptide repeat domain 31		TTC31				13
ENSGMOG00000001656	FH2 domain containing 4	yes			fhdc4	ZFIN:ZDB-GENE-131127-25	15
ENSGMOG00000001659	thrombospondin type 1 domain containing 1	yes	THSD1	17754			12
ENSGMOG00000001665	cell division cycle associated 8		CDCA8	14629	cdca8	ZFIN:ZDB-GENE-041114-171	11
ENSGMOG00000001681	importin 7		IPO7	9852	ipo7	ZFIN:ZDB-GENE-030131-458	170
ENSGMOG00000001699	Toll-like receptor 1 [Homo sapiens]		TLR1	9606		UniProt:Q15399	13
ENSGMOG00000001749	G protein-coupled receptor class C group 6 member A	yes	GPRC6A	18510			144
ENSGMOG00000001775	uncharacterized protein LOC100490432 [Xenopus tropicalis]					GenBank:XP_004917384	153
ENSGMOG00000001776	Mitogen-activated protein kinase kinase kinase 7 [Bos taurus; Mus musculus]				MAP3K7	UniProt:A2VDU3; Q62073	37
ENSGMOG00000001810	histone deacetylase 2		HDAC2	4852			120
ENSGMOG00000001851	potassium channel tetramerisation domain containing 7		KCTD7	21957	kctd7	ZFIN:ZDB-GENE-060804-2	7
ENSGMOG00000001903	hematopoietic death receptor				hdr	ZFIN:ZDB-GENE-030826-5	73
ENSGMOG00000001914	solute carrier family 25 member 47		SLC25A47	20115			9
ENSGMOG00000001966	lymphatic vessel endothelial hyaluronan receptor 1		LYVE1	14687	lyve1a	ZFIN:ZDB-GENE-031118-138	14
ENSGMOG00000002000	SAM domain and HD domain 1		SAMHD1	15925	samhd1	ZFIN:ZDB-GENE-090313-386	18
ENSGMOG00000002179	lectin, galactoside-binding, soluble, 3 binding protein		LGALS3BP	6564			861
ENSGMOG00000002236	THUMP domain containing 2		THUMPD2	14890	thumpd2	ZFIN:ZDB-GENE-090428-2	6
ENSGMOG00000002265	zinc finger protein 618		ZNF618	29416			7
ENSGMOG00000002351	LIM domain 7b		LMO7	6646	lmo7b	ZFIN:ZDB-GENE-060825-242	16
ENSGMOG00000002424	histidine rich calcium binding protein		HRC	5178			10
ENSGMOG00000002513	E3 ubiquitin-protein ligase TRIM39 [Rattus norvegicus]				Trim39	UniProt:Q6MFZ5	22
ENSGMOG00000002517	F-box protein 32		FBXO32	16731	fbxo32	ZFIN:ZDB-GENE-040426-1040	23
ENSGMOG00000002555	AT rich interactive domain 3B (BRIGHT-like)		ARID3B	14350	arid3b	ZFIN:ZDB-GENE-070209-182	8
ENSGMOG00000002599	thymopoietin a		TMPO	11875	tmpoa	ZFIN:ZDB-GENE-030131-6003	168
ENSGMOG00000002659	fibroblast growth factor 24 isoform X1				fgf24	ZFIN:ZDB-GENE-030708-1	6
ENSGMOG00000002774	myelin protein zero like 1		MPZL1		mpzl1l	ZFIN:ZDB-GENE-050417-455	28
ENSGMOG00000002841	2,4-dienoyl CoA reductase 2, peroxisomal	yes	DECR2	2754	decr2	ZFIN:ZDB-GENE-040426-2612	41
ENSGMOG00000002881	ATP binding cassette subfamily E member 1		ABCE1	69	abce1	ZFIN:ZDB-GENE-040426-1995	27
ENSGMOG00000002975	PWWP domain containing 2A		PWWP2A	29406	ppwp2a	ZFIN:ZDB-GENE-131120-4	8
ENSGMOG00000002994	G protein-coupled receptor 132		GPR132	17482	gpr132a	ZFIN:ZDB-GENE-131127-108	6
ENSGMOG00000003089	zinc fingers and homeoboxes 3		ZHX3	15935	zhx3	ZFIN:ZDB-GENE-031107-1	21
ENSGMOG00000003098	Early growth response protein 1-A [Xenopus laevis]				egr1-a	UniProt:Q6GQH4	42
ENSGMOG00000003137	exostosin like glycosyltransferase 1		EXT1	3512	ext1b	ZFIN:ZDB-GENE-050211-4	7
ENSGMOG00000003161	toll like receptor 9		TLR9	15633	tlr9	ZFIN:ZDB-GENE-040219-10	20
ENSGMOG00000003166	nucleolar protein interacting with the FHA domain of MKI67		NIFK	17838	nifk	ZFIN:ZDB-GENE-021231-4	93
ENSGMOG00000003222	toll-like receptor 9		TLR9	15633	tlr9	ZFIN:ZDB-GENE-040219-10	12
ENSGMOG00000003234	torsin family 1				tor1	ZFIN:ZDB-GENE-080917-50	15
ENSGMOG00000003238	Zinc finger protein 2 homolog [Homo sapiens]		ZFP2	26138	si:ch73-109d9.2	ZFIN:ZDB-GENE-030131-5611; UniProt: Q6ZN57	29
ENSGMOG00000003256	grainyhead like transcription factor 1		GRHL1	17923			11
ENSGMOG00000003269	toll-like receptor 9		TLR9	15633	tlr9	ZFIN:ZDB-GENE-040219-10	12
ENSGMOG00000003274	ceramide synthase 4	yes	CERS4	23747	cers4b	ZFIN:ZDB-GENE-110719-2	93
ENSGMOG00000003318	transmembrane protein 41aa				tmem41aa	ZFIN: ZDB-GENE-050522-53	39
ENSGMOG00000003404	syndecan 4		SDC4	10661	sdc4	ZFIN:ZDB-GENE-061111-1	35
ENSGMOG00000003456	host cell factor C2		HCFC2	24972	hcfc2	ZFIN:ZDB-GENE-050417-203	15
ENSGMOG00000003489	ankyrin repeat and IBR domain containing 1b		ANKIB1	22215	ankib1b	ZFIN:ZDB-GENE-100920-6	8
ENSGMOG00000003504	ubiquinol-cytochrome c reductase complex assembly factor 1		UQCC1	15891	uqcc1	ZFIN:ZDB-GENE-060929-1034	26
ENSGMOG00000003513	neurexophilin and PC-esterase domain family member 3		NXPE3		nxpe3	ZFIN:ZDB-GENE-061013-214	6
ENSGMOG00000003540	ubl carboxyl-terminal hydrolase 18-like isoform X2 [Maylandia zebra]					GenBAnk:XP_012773783	8
ENSGMOG00000003544	GATA binding protein 3		GATA3	4172	gata3	ZFIN:ZDB-GENE-990415-82	222
ENSGMOG00000003574	Tumor necrosis factor receptor superfamily member 5 [Sus scrofa]				CD40	UniProt:Q8SQ34	12
ENSGMOG00000003583	adhesion G protein-coupled receptor F1		ADGRF1	18990			625
ENSGMOG00000003600	tumor necrosis factor receptor superfamily member 14 [Homo sapiens]		TNFRSF14	11912		UniProt:Q92956	13
ENSGMOG00000003630	charged multivesicular body protein 1A		CHMP1A	8740	chmp1a	ZFIN:ZDB-GENE-040426-1474	64
ENSGMOG00000003709	natural killer cell triggering receptor		NKTR	7833	nktr	ZFIN:ZDB-GENE-030131-1725	82
ENSGMOG00000003710	Myelin-oligodendrocyte glycoprotein [Bos taurus]				MOG	UniProt:P55803	16
ENSGMOG00000003778	endonuclease domain containing 1		ENDOD1	29129			10
ENSGMOG00000003784	zinc finger protein 276		ZNF276	23330			25
ENSGMOG00000003787	Genetic suppressor element 1 [Danio rerio]		GSE1	28979	gse1	ZFIN:ZDB-GENE-030131-9569	15
ENSGMOG00000003797	RNA-binding motif, single-stranded-interacting protein 3-like		RBMS3	13427		ZFIN:ZDB-GENE-060929-244.	12
ENSGMOG00000003829	Serum amyloid P-component [Bos taurus]				APCS	UniProt: Q3T004	38
ENSGMOG00000003843	aryl hydrocarbon receptor nuclear translocator like 2		ARNTL2	18984	arntl2	ZFIN:ZDB-GENE-000509-2	8
ENSGMOG00000003882	CD302 molecule		CD302	30843			47
ENSGMOG00000003893	asialoglycoprotein receptor 1-like [Notothenia coriiceps]	yes					15
ENSGMOG00000003895	zinc finger protein 217	yes	ZNF217	13009			13
ENSGMOG00000003910	caspase 8, apoptosis-related cysteine peptidase, like 2				casp8l2	ZFIN:ZDB-GENE-070608-2	12
ENSGMOG00000003928	ectonucleoside triphosphate diphosphohydrolase 3		ENTPD3	3365	entpd3	ZFIN:ZDB-GENE-030131-6186	77
ENSGMOG00000003986	solute carrier family 27 (fatty acid transporter), member 3	yes	SLC27A3	10997			20
ENSGMOG00000004018	chromosome 7 open reading frame 25		C7orf25	21703	zgc:55781	ZFIN:ZDB-GENE-030131-4704	42
ENSGMOG00000004040	TRAF3 interacting protein 3		TRAF3IP3	30766			24
ENSGMOG00000004148	GLTSCR1 like		GLTSCR1L	21111	gltscr1l	ZFIN:ZDB-GENE-100716-3	9
ENSGMOG00000004180	G-protein coupled receptor family C group 6 member A [Carassius auratus]				gprc6a	UniProt: Q9PW88	38
ENSGMOG00000004213	granzyme A		GZMA	4708			48
ENSGMOG00000004241	gelsolin b		GSN	4620	gsnb	ZFIN:ZDB-GENE-030131-8567	274
ENSGMOG00000004246	DnaJ homolog subfamily B member 9 [Mus musculus]		Dnajb9		Dnajb9; Zgc:152986	UniProt: Q9QYI6; ZFIN:ZDB-GENE-061013-762	20
ENSGMOG00000004266	spastic paraplegia 21 (autosomal recessive, Mast syndrome)		SPG21	20373	spg21	ZFIN:ZDB-GENE-040426-2722	90
ENSGMOG00000004304	apolipoprotein O like		APOOL	24009	apool	ZFIN:ZDB-GENE-050327-76	60
ENSGMOG00000004333	solute carrier family 39 member 7		SLC39A7	4927	slc39a7	ZFIN:ZDB-GENE-991110-20	55
ENSGMOG00000004354	CD3epsilon isoform 1 precursor [Salmo salar]					GenBAnk:NP_001117094	14
ENSGMOG00000004392	ubiquitin specific peptidase 42		USP42	20068	usp42	ZFIN:ZDB-GENE-030131-5739	8
ENSGMOG00000004442	oxysterol binding protein		OSBP	8503			7
ENSGMOG00000004579	teleost multiple tissue opsin 3a				tmtops3a	ZFIN:ZDB-GENE-130828-1	16
ENSGMOG00000004639	lysine methyltransferase 2C		KMT2C	13726			16
ENSGMOG00000004805	pseudouridylate synthase 10		PUS10	26505	pus10	ZFIN:ZDB-GENE-080204-5	18
ENSGMOG00000004816	cyclin dependent kinase 16		CDK16	8749	cdk16	ZFIN:ZDB-GENE-080204-5	10
ENSGMOG00000004852	spindle and kinetochore associated complex subunit 3		SKA3	20262	ska3	ZFIN:ZDB-GENE-030131-2997	6
ENSGMOG00000004927	docking protein 1a		DOK1	2990	dok1a	ZFIN:ZDB-GENE-080721-2	41
ENSGMOG00000004967	natterin-like protein [Salmo salar]	yes			nattl	UniProt:B5X1I2	227
ENSGMOG00000004973	v-akt murine thymoma viral oncogene homolog 3		AKT3	393	akt3b	ZFIN:ZDB-GENE-110309-3	20
ENSGMOG00000004980	interleukin 21 receptor, tandem duplicate 1		IL21R	6006	il21r.1	ZFIN:ZDB-GENE-080108-6	13
ENSGMOG00000005032	Lysozyme g [Epinephelus coioides]					UniProt: Q90X99	499
ENSGMOG00000005114	pleckstrin homology domain containing A3		PLEKHA3	14338	plekha3	ZFIN:ZDB-GENE-040426-1252	8
ENSGMOG00000005158	LTV1 ribosome biogenesis factor		LTV1	21173	ltv1	ZFIN:ZDB-GENE-040712-1	183
ENSGMOG00000005190	uncharacterized protein LOC107719510 [Sinocyclocheilus rhinocerous]	yes			zgc:113019	GenBank: XP_016382413; ZFIN:ZDB-GENE-050417-449	13
ENSGMOG00000005232	ETS proto-oncogene 2, transcription factor		ETS2	3489			152
ENSGMOG00000005237	Pantothenate kinase 1 [Homo sapiens]		PANK1	19365		UniProt:Q8TE04	14
ENSGMOG00000005375	zinc finger CCCH-type, antiviral 1	yes	ZC3HAV1	23721			11
ENSGMOG00000005402	calcium/calmodulin-dependent protein kinase (CaM kinase) II beta 2		CAMK2B	1461	camk2b2	ZFIN:ZDB-GENE-090312-34	33
ENSGMOG00000005413	ADP ribosylation factor like GTPase 14 effector protein		ARL14EP	26798	arl14ep	ZFIN:ZDB-GENE-060825-216	13
ENSGMOG00000005415	hexokinase 1		HK1	4922	hk1	ZFIN:ZDB-GENE-040426-2848	59
ENSGMOG00000005432	family with sequence similarity 134 member C		FAM134C	27258	fam134c	ZFIN:ZDB-GENE-080520-1	36
ENSGMOG00000005524	family with sequence similarity 83, member B		FAM83B	21357	fam83b	ZFIN:ZDB-GENE-030131-7066	24
ENSGMOG00000005527	hydroxysteroid 17-beta dehydrogenase 2		HSD17B2	5211	hsd17b2	ZFIN:ZDB-GENE-040928-1	53
ENSGMOG00000005559	CDC42 effector protein (Rho GTPase binding) 3		CDC42EP3	16943	cdc42ep3	ZFIN:ZDB-GENE-040912-89	85
ENSGMOG00000005577	ring finger protein 115		RNF115	18154	rnf115	ZFIN: ZDB-GENE-061215-82	6
ENSGMOG00000005611	adenylate kinase 6		AK6	49151			58
ENSGMOG00000005663	regulator of microtubule dynamics 2	yes	RMDN2	26657			8
ENSGMOG00000005707	family with sequence similarity 151 member B		FAM151B	33716	fam151b	ZFIN:ZDB-GENE-040801-38	74
ENSGMOG00000005797	chromosome 11 open reading frame 57		C11orf57	25569	zgc:162339	ZFIN:ZDB-GENE-070410-76	14
ENSGMOG00000005832	HECT and RLD domain containing E3 ubiquitin protein ligase 4		HERC4	24521			62
ENSGMOG00000005884	Tumor necrosis factor receptor superfamily member 5 [Sus scrofa]				CD40	UniProt: Q8SQ34	37
ENSGMOG00000005917	tumor necrosis factor receptor superfamily member 14		TNFRSF14	11912			8
ENSGMOG00000005921	COMM domain containing 9		COMMD9	25014	commd9	ZFIN:ZDB-GENE-070424-139	59
ENSGMOG00000005960	glyoxalase domain containing 5		GLOD5	33358	glod5	ZFIN:ZDB-GENE-050522-174	65
ENSGMOG00000005980	Hypothetical protein EH28_03441 [Larimichthys crocea]				zgc:66433	ZFIN:ZDB-GENE-030131-9832	9
ENSGMOG00000006014	gastrula zinc finger protein XlCGF8.2DB				zgc:171422	ZFIN:ZDB-GENE-080204-95	33
ENSGMOG00000006027	Fraser extracellular matrix complex subunit 1		FRAS1	19185	fras1	ZFIN:ZDB-GENE-060526-68	48
ENSGMOG00000006126	galactosylceramidase b		GALC	4115	galcb	ZFIN:ZDB-GENE-040426-2115	188
ENSGMOG00000006142	cutA divalent cation tolerance homolog [E. coli]	yes	CUTA	21101			34
ENSGMOG00000006210	neuralized E3 ubiquitin protein ligase 3		NEURL3	25162			23
ENSGMOG00000006212	HCLS1 binding protein 3		HS1BP3	24979	hs1bp3	ZFIN:ZDB-GENE-131121-391	29
ENSGMOG00000006286	protein-O-mannose kinase		POMK	26267	pomk	ZFIN:ZDB-GENE-041114-119	22
ENSGMOG00000006310	lecithin retinol acyltransferase (phosphatidylcholine--retinol O-acyltransferase)		LRAT	6685	lratb	ZFIN:ZDB-GENE-060810-31	11
ENSGMOG00000006315	HERV-H LTR-associating 2b, tandem duplicate 2		HHLA2	4905	hhla2b.2	ZFIN:ZDB-GENE-131121-425	13
ENSGMOG00000006318	human immunodeficiency virus type I enhancer binding protein 3		HIVEP3	13561	hivep3b	ZFIN:ZDB-GENE-100922-42	19
ENSGMOG00000006359	GTPase IMAP family member 7 [Homo sapiens]		GIMAP7	22404		UniProt:Q8NHV1	139
ENSGMOG00000006514	Protein-glutamine gamma-glutamyltransferase 2 [Pagrus major]				tgl2	UniProt:P52181	14
ENSGMOG00000006524	neurotrypsin-like / serine protease				si:ch211-51a6.2	ZFIN:ZDB-GENE-090313-118	7
ENSGMOG00000006526	chemokine (C-C motif) receptor 12a		XCR1	1625	ccr12a	ZFIN:ZDB-GENE-060503-97	6
ENSGMOG00000006553	coiled-coil-helix-coiled-coil-helix domain containing 1		CHCHD1	23518			17
ENSGMOG00000006600	G protein-coupled receptor 31		GPR31	4486			31
ENSGMOG00000006602	zinc finger protein 592		ZNF592	28986			12
ENSGMOG00000006651	branched chain amino acid transaminase 1		BCAT1	976	bcat1	ZFIN:ZDB-GENE-030131-9358	33
ENSGMOG00000006661	siglec-14b-like protein [Oreochromis niloticus]				si:ch73-380l3.1	UniProt:A0A0S1RWF8; ZFIN:ZDB-GENE-131125-99	13
ENSGMOG00000006667	unnamed protein product [Oncorhynchus mykiss]					GenBank:CDQ89548	29
ENSGMOG00000006673	Rho guanine nucleotide exchange factor (GEF) 12b		ARHGEF12	14193	arhgef12b	ZFIN:ZDB-GENE-070705-36	10
ENSGMOG00000006700	C-C motif chemokine receptor 10		CCR10	4474			10
ENSGMOG00000006705	BPI fold containing family C, like		BPIFC	16503			147
ENSGMOG00000006790	T-cell activation inhibitor, mitochondrial		TCAIM	25241	tcaim	ZFIN:ZDB-GENE-160113-67	28
ENSGMOG00000006832	CCR4-NOT transcription complex subunit 10		CNOT10	23817	cnot10	ZFIN:ZDB-GENE-060929-368	58
ENSGMOG00000006980	abnormal spindle microtubule assembly		ASPM	19048	aspm	ZFIN:ZDB-GENE-050208-620	36
ENSGMOG00000006983	sphingomyelin phosphodiesterase 5		SMPD5	52275	smpd5	ZFIN:ZDB-GENE-061110-22	41
ENSGMOG00000006997	proprotein convertase subtilisin/kexin type 5b		PCSK5	8747	pcsk5b	ZFIN:ZDB-GENE-070822-7	8
ENSGMOG00000007039	torsin-1A-like [Poecilia reticulata]	yes			tor2a	UniProt:Q68F68	18
ENSGMOG00000007043	immunity-related GTPase M	yes	IRGM	29597			59
ENSGMOG00000007051	family with sequence similarity 26, member E, tandem duplicate 2				fam26e.2	ZFIN:ZDB-GENE-140107-2	60
ENSGMOG00000007063	ATP binding cassette subfamily C member 10		ABCC10	52	abcc10	ZFIN:ZDB-GENE-050517-24	24
ENSGMOG00000007079	zinc finger with UFM1 specific peptidase domain		ZUFSP	21224	zufsp	ZFIN:ZDB-GENE-070209-211	29
ENSGMOG00000007149	glucocorticoid induced 1		GLCCI1	18713	glcci1	ZFIN:ZDB-GENE-031010-41	8
ENSGMOG00000007179	cold inducible RNA binding protein b		CIRBP	1982	cirbpb	ZFIN:ZDB-GENE-030131-5841	112
ENSGMOG00000007191	Granzyme H		GZMH	4710	si:ch211-212d10.1	ZFIN:ZDB-GENE-050208-355	95
ENSGMOG00000007205	betaine-homocysteine S-methyltransferase	yes	BHMT	1047	bhmt	ZFIN:ZDB-GENE-030131-947	49
ENSGMOG00000007216	AKT1 substrate 1		AKT1S1	28426	akt1s1	ZFIN:ZDB-GENE-030131-482	17
ENSGMOG00000007217	G protein-coupled receptor class C group 6 member A		GPRC6A	18510	gprc6A	ZFIN:ZDB-GENE-041217-22	8
ENSGMOG00000007236	hydrolethalus syndrome 1		HYLS1	26558			19
ENSGMOG00000007245	collagen type IX alpha 1		COL9A1	2217	col9a1a	ZFIN:ZDB-GENE-080721-25	11
ENSGMOG00000007254	R-spondin 3		RSPO3	20866	rspo3	ZFIN:ZDB-GENE-030131-9814	9
ENSGMOG00000007272	dihydrouridine synthase 3 like isoform X2		DUS3L	26920			10
ENSGMOG00000007286	Chymase [Homo sapiens]		CMA1	2097		UniProt: P23946	6
ENSGMOG00000007363	phospholipase C gamma 1		PLCG1	9065	plcg1	ZFIN:ZDB-GENE-030421-3	25
ENSGMOG00000007388	zinc finger CCCH-type containing 12A		ZC3H12A	26259	zc3h12a	ZFIN:ZDB-GENE-110411-6	25
ENSGMOG00000007393	Rac GTPase activating protein 1		RACGAP1	9804	racgap1	ZFIN:ZDB-GENE-030131-1917	19
ENSGMOG00000007394	Granzyme G [Mus musculus]		Gzmg		si:ch211-212d10.1	ZFIN:ZDB-GENE-050208-355; UniProt:P13366	108
ENSGMOG00000007475	tumor protein p53 inducible nuclear protein 2		TP53INP2	16104			23
ENSGMOG00000007490	nephroblastoma overexpressed		NOV	7885			6
ENSGMOG00000007494	ring finger and CHY zinc finger domain containing 1		RCHY1	17479	rchy1	ZFIN:ZDB-GENE-040801-73	15
ENSGMOG00000007606	interleukin 12 receptor, beta 2a		IL12RB2	5972	il12rb2a	ZFIN:ZDB-GENE-080107-3	15
ENSGMOG00000007644	SEC16 homolog B, endoplasmic reticulum export factor		SEC16B	30301	sec16b	ZFIN:ZDB-GENE-050208-274	10
ENSGMOG00000007729	LSM4 homolog, U6 small nuclear RNA and mRNA degradation associated		LSM4	17259	lsm4	ZFIN:ZDB-GENE-040426-1652	80
ENSGMOG00000007779	transglutaminase 2, like				tgm2l	ZFIN:ZDB-GENE-050420-97	89
ENSGMOG00000007905	SPARC-related modular calcium-binding protein 1 [Homo sapiens]		SMOC1	20318		UniProt:Q9H4F8	18
ENSGMOG00000007939	interleukin 16		IL16	5980	si:dkey-92i15.4	ZFIN:ZDB-GENE-030131-8422	105
ENSGMOG00000007948	protein OSCP1 isoform X1		OSCP1	29971	OSCP1-201		142
ENSGMOG00000007968	glyoxylate reductase 1 homolog	yes	GLYR1	24434	glyr1	ZFIN:ZDB-GENE-041121-5	52
ENSGMOG00000007980	serine/arginine-rich splicing factor 9		SRSF9	10791	srsf9	ZFIN:ZDB-GENE-040426-2397	114
ENSGMOG00000008097	cyclin L1		CCNL1	20569	ccnl1a	ZFIN:ZDB-GENE-050419-206	38
ENSGMOG00000008192	WD repeat-containing protein 82		WDR82	28826			28
ENSGMOG00000008285	Probable E3 ubiquitin-protein ligase DTX3 [Mus musculus]				Dtx3	UniProt:Q80V91	44
ENSGMOG00000008357	mitogen-activated protein kinase 14A [Danio rerio]				mapk14a; zgc:171775	ZFIN:ZDB-GENE-030131-4309	139
ENSGMOG00000008373	RAS protein activator like 2		RASAL2	9874	rasal2	ZFIN:ZDB-GENE-070912-180	22
ENSGMOG00000008379	RAS protein activator like 2	yes	RASAL2	9874	rasal2	ZFIN:ZDB-GENE-070912-180	16
ENSGMOG00000008402	secretory carrier membrane protein 1	yes	SCAMP1	10563			12
ENSGMOG00000008405	tumor necrosis factor receptor superfamily member 14 [Homo sapiens]		TNFRSF14	11912		UniProt:Q92956	21
ENSGMOG00000008463	sema domain, transmembrane domain (TM), and cytoplasmic domain, (semaphorin) 6D, like		SEMA6D	16770	sema6dl	ZFIN:ZDB-GENE-050417-171	16
ENSGMOG00000008478	poly(ADP-ribose) polymerase family member 9		PARP9	24118			141
ENSGMOG00000008546	mitochondrial ribosomal protein L16		MRPL16	14476	mrpl16	ZFIN:ZDB-GENE-041122-1	26
ENSGMOG00000008564	origin recognition complex, subunit 6		ORC6	17151	orc6	ZFIN:ZDB-GENE-030131-2976	29
ENSGMOG00000008590	spindlin-1		SPIN1	11243			6
ENSGMOG00000008594	RNA binding motif protein 26		RBM26	20327	rbm26	ZFIN:ZDB-GENE-050706-50	74
ENSGMOG00000008598	replication factor C subunit 4		RFC4	9972	rfc4	ZFIN:ZDB-GENE-040824-3	34
ENSGMOG00000008602	derlin-2		DERL2	17943			8
ENSGMOG00000008669	phosphoseryl-tRNA kinase		PSTK	28578			14
ENSGMOG00000008697	chromosome 14 open reading frame 169		C14orf169	20968	zgc:162967	ZFIN:ZDB-GENE-041008-221	54
ENSGMOG00000008715	non-specific cytotoxic cell receptor protein 1 homolog (zebrafish)		NCCRP1	33739	nccrp1	ZFIN:ZDB-GENE-000210-13	220
ENSGMOG00000008732	aldo-keto reductase family 1 member A1		AKR1A1	380	akr1a1b	ZFIN:ZDB-GENE-050417-118	46
ENSGMOG00000008875	ATM serine/threonine kinase		ATM	795	atm	ZFIN:ZDB-GENE-040809-1	24
ENSGMOG00000008903	R3H domain and coiled-coil containing 1 like		R3HCC1L	23512	r3hcc1l	ZFIN:ZDB-GENE-030131-4156	74
ENSGMOG00000008966	EF-hand domain family member D1	yes	EFHD1	29556	efhd1	ZFIN:ZDB-GENE-030131-7461	6
ENSGMOG00000008996	Leukocyte elastase inhibitor		SERPINA1	8941	serpinb1/1	ZFIN:ZDB-GENE-040715-5	97
ENSGMOG00000009012	ubiquitin protein ligase E3 component n-recognin 7		UBR7	20344	ubr7	ZFIN:ZDB-GENE-030131-1535	49
ENSGMOG00000009067	deoxyhypusine synthase		DHPS	2869	dhps	ZFIN:ZDB-GENE-040426-2001	55
ENSGMOG00000009195	Ribosome-binding protein 1	yes	RRBP1	10448	rrbp1a	ZFIN:ZDB-GENE-030131-9795	6
ENSGMOG00000009198	desumoylating isopeptidase 1b		DESI1	24577	desi1b	ZFIN:ZDB-GENE-040426-936	19
ENSGMOG00000009234	mannosyl (alpha-1,3-)-glycoprotein beta-1,2-N-acetylglucosaminyltransferase a		MGAT1	7044	mgat1a	ZFIN:ZDB-GENE-040426-1515	28
ENSGMOG00000009236	kelch domain containing 2		KLHDC2	20231			46
ENSGMOG00000009277	cytoskeleton associated protein 5		CKAP5	28959			51
ENSGMOG00000009295	allograft inflammatory factor 1		AIF1	352			32
ENSGMOG00000009306	inositol(myo)-1(or 4)-monophosphatase 1		IMPA	6050			416
ENSGMOG00000009315	BTB domain containing 6		BTBD6	19897	btbd6a	ZFIN:ZDB-GENE-080218-26	18
ENSGMOG00000009324	dynein, axonemal, heavy chain 1		DNAH1	2940	dnah1	ZFIN:ZDB-GENE-081015-3	15
ENSGMOG00000009420	complement C4				c4	ZFIN:ZDB-GENE-030131-5697	80
ENSGMOG00000009463	DNA-damage regulated autophagy modulator 1		DRAM1	25645	dram1	ZFIN:ZDB-GENE-041010-147	49
ENSGMOG00000009476	B-cell receptor CD22-like	yes			si:dkey-4c23.4	ZFIN:ZDB-GENE-050208-749	8
ENSGMOG00000009486	zinc finger protein 2		ZNF2	12991			59
ENSGMOG00000009566	A-kinase anchor protein [Homo sapiens]		AKAP2	372			20
ENSGMOG00000009570	Zinc finger protein 235 [Homo sapiens]		ZNF235	12866		UniProt: Q14590	8
ENSGMOG00000009626	ferric chelate reductase 1				FRRS1	COHB47_SALSA	8
ENSGMOG00000009640	interleukin 1 receptor-like 1		IL1RL1	5998			8
ENSGMOG00000009669	neutrophil cytosolic factor 4	yes	NCF4	7662	ncf4	ZFIN:ZDB-GENE-041124-1	7
ENSGMOG00000009707	myocyte enhancer factor 2d		MEF2D	6997	mef2d	ZFIN:ZDB-GENE-990415-164	16
ENSGMOG00000009748	ferric-chelate reductase 1b		FRRS1	27622	frrs1b	ZFIN:ZDB-GENE-080917-44	19
ENSGMOG00000009832	regulator of complement activation group 2 gene 1				rca2.1	ZFIN:ZDB-GENE-050320-60	32
ENSGMOG00000009862	Serine/threonine-protein kinase/endoribonuclease IRE2 [Mus musculus]				Ern2	UniProt:Q9Z2E3	54
ENSGMOG00000009908	Serine/threonine-protein kinase/endoribonuclease IRE1 [Homo sapiens]		ERN1	3449		UniProt:O75460	28
ENSGMOG00000009914	ras-related GTP binding D		RRAGD	19903	rragd	ZFIN:ZDB-GENE-070620-6	14
ENSGMOG00000010016	Zinc finger BED domain-containing protein 1 [Homo sapiens]		ZBED1	447		UniProt:O96006	17
ENSGMOG00000010062	Ras-related protein Rab-8 [Diplobatis ommata]					UniProt:P22128	18
ENSGMOG00000010097	Scavenger receptor cysteine-rich type 1 protein M130 [Bos taurus]				CD163	UniProt:P85521	8
ENSGMOG00000010185	latexin		LXN	13347			37
ENSGMOG00000010208	rogdi homolog		ROGDI	29478			7
ENSGMOG00000010209	poly(A) polymerase alpha	yes	PAPOLA	14981	papola	ZFIN:ZDB-GENE-030131-3507	27
ENSGMOG00000010222	membrane bound O-acyltransferase domain containing 2a		MBOAT2	25193	mboat2a	ZFIN:ZDB-GENE-041210-257	7
ENSGMOG00000010236	B-cell linker		BLNK	14211	blnk	ZFIN:ZDB-GENE-040702-4	6
ENSGMOG00000010322	ubiquitin-conjugating enzyme E2N		UBE2N	12492	ube2nb	ZFIN:ZDB-GENE-040426-1291	105
ENSGMOG00000010339	eukaryotic translation initiation factor 4 gamma, 1		EIF4G1	3296	eif4g1a	ZFIN:ZDB-GENE-070112-702	25
ENSGMOG00000010396	notch homolog 2		NOTCH2	7882	notch 2	ZFIN:ZDB-GENE-000329-4	23
ENSGMOG00000010454	UDP glucuronosyltransferase 5 family, polypeptide D1				ugt5d1	ZFIN:ZDB-GENE-091118-36	9
ENSGMOG00000010553	NLR family CARD domain containing 3	yes	NLRC3	29889			8
ENSGMOG00000010567	high-affinity choline transporter 1 [Fundulus heteroclitus]					UniProt:A0A146VVE4	7
ENSGMOG00000010659	family with sequence similarity 213, member Ab		FAM213A	28651	fam213ab	ZFIN:ZDB-GENE-060929-88	16
ENSGMOG00000010664	CMRF35-like molecule 7 [Xiphophorus maculatus]	yes				GenBank:XP_014326497	8
ENSGMOG00000010743	adenosine A3 receptor	yes	ADORA3	268			27
ENSGMOG00000010850	acetyl-Coenzyme A acyltransferase 1		ACAA1	82	acaa1	ZFIN:ZDB-GENE-040704-48	35
ENSGMOG00000010903	nuclear factor of activated T-cells, cytoplasmic, calcineurin-dependent 4		NFATC4	7778	nfatc4	ZFIN:ZDB-GENE-070912-659	16
ENSGMOG00000010935	mitochondrial ribosomal protein L21		MRPL21	14479	mrpl21	ZFIN:ZDB-GENE-061027-183	44
ENSGMOG00000011009	myeloid-specific peroxidase	yes			mpx	ZFIN:ZDB-GENE-030131-9460	306
ENSGMOG00000011057	FAD-dependent oxidoreductase domain containing 1		FOXRED1	26927	foxred1	ZFIN:ZDB-GENE-080204-64	16
ENSGMOG00000011134	centrosomal protein 112		CEP112	28514	cep112	ZFIN:ZDB-GENE-120104-2	13
ENSGMOG00000011158	TRAF3 interacting protein 2		TRAF3IP2	1343	traf3ip2l	ZFIN:ZDB-GENE-110919-1	16
ENSGMOG00000011231	poly [ADP-ribose] polymerase 14 isoform X3		PARP14	29232			93
ENSGMOG00000011256	Toll-like receptor 9 [Homo sapiens]		TLR9	15633		UniProt:Q9NR96	19
ENSGMOG00000011257	cystatin F		CST7	2479			78
ENSGMOG00000011274	cytokine receptor family member b2				crfb2	ZFIN:ZDB-GENE-070905-2	6
ENSGMOG00000011415	endothelin 1		EDN1	3176	edn1	ZFIN:ZDB-GENE-000920-1	15
ENSGMOG00000011438	alpha-kinase 1		ALPK1	20917	alpk1	ZFIN:ZDB-GENE-140106-68	15
ENSGMOG00000011526	toll-like receptor 8		TLR8	15632			14
ENSGMOG00000011604	elastin a		ELN	3327	elna	ZFIN:ZDB-GENE-061212-1	6
ENSGMOG00000011645	interferon regulatory factor 2 binding protein 2b		IRF2BP2	21729	irf2bp2b	ZFIN:ZDB-GENE-040426-2574	15
ENSGMOG00000011671	arsenite methyltransferase		AS3MT	17452	as3mt	ZFIN:ZDB-GENE-060312-15	20
ENSGMOG00000011769	chromosome 19 open reading frame 70		C19orf70	33702	si:dkey-78l4.14	ZFIN:ZDB-GENE-050309-178	114
ENSGMOG00000011783	granzyme B-like; Uncharacterized protein LOC106097708 [Oreochromis niloticus]					UniProt:I2JNI2	97
ENSGMOG00000011831	caspase-1 like				CASP1	UniProt: Q07BT4_DICLA	43
ENSGMOG00000011881	caspase 8, apoptosis-related cysteine peptidase, like 2				casp8l2	ZFIN:ZDB-GENE-070608-2	6
ENSGMOG00000011894	4-hydroxy-2-oxoglutarate aldolase 1		HOGA1	25155	hoga1	ZFIN:ZDB-GENE-040426-2242	9
ENSGMOG00000011898	N/A						9
ENSGMOG00000011934	RWD domain containing 3		RWDD3	21393			7
ENSGMOG00000011949	magnesium-dependent phosphatase 1	yes	MDP1	28781			77
ENSGMOG00000012038	PR domain containing 5		PRDM5	9349	prdm5	ZFIN:ZDB-GENE-040708-1	8
ENSGMOG00000012063	dpy-19-like 4 (C. elegans)		DPY19L4	27829			60
ENSGMOG00000012067	TraB domain containing 2A	yes	TRABD2A	27013			7
ENSGMOG00000012076	programmed cell death 10		PDCD10	8761	pdcd10b	ZFIN:ZDB-GENE-040426-2607	23
ENSGMOG00000012083	glycosyltransferase family 92 protein F13G3.3-like [Poecilia formosa]				si:dkey-56i24.1	ZFIN:ZDB-GENE-081105-8; UniProt:	10
ENSGMOG00000012110	solute carrier family 36 (proton/amino acid symporter), member 4		SLC36A4	19660	slc36a4	ZFIN:ZDB-GENE-050309-239	15
ENSGMOG00000012129	autophagy associated transmembrane protein		EI24	13276	ei24	ZFIN:ZDB-GENE-050417-457	20
ENSGMOG00000012148	GTPase IMAP family member 4-like isoform X2				si:ch1073-322p19.1	ZFIN:ZDB-GENE-091204-224	67
ENSGMOG00000012216	thiosulfate sulfurtransferase like domain containing 1		TSTD1	35410			141
ENSGMOG00000012259	coiled-coil domain containing 69		CCDC69	24487			6
ENSGMOG00000012266	receptor interacting serine/threonine kinase 3		RIPK3	10021			35
ENSGMOG00000012322	SUN domain containing ossification factor		SUCO	1240	suco	ZFIN:ZDB-GENE-030131-2941	19
ENSGMOG00000012342	glutamate decarboxylase isoform 3 GAD3					UniProt:Q8AXJ7_CARAU	92
ENSGMOG00000012361	steroid receptor RNA activator 1		SRA1	11281	sra1	ZFIN:ZDB-GENE-040625-6	20
ENSGMOG00000012430	Protein NLRC3 [Homo sapiens]/protein NLRC3-like [Larimichthys crocea]	yes	NLRC3	29889		UniProt: Q7RTR2; GenBank:XP_010746866	12
ENSGMOG00000012749	transient receptor potential cation channel, subfamily M, member 8		TRPM8	17961			39
ENSGMOG00000012784	centromere protein O	yes	CENPO	28152	cenpo	ZFIN:ZDB-GENE-070928-16	7
ENSGMOG00000012867	colony stimulating factor 1		CSF1		csf1a	ZFIN:ZDB-GENE-080204-107	20
ENSGMOG00000012940	nedd4 binding protein 1		N4BP1	29850	n4bp1	ZFIN:ZDB-GENE-030131-5538	37
ENSGMOG00000012988	Bloom syndrome, RecQ helicase-like	yes	BLM	1058	blm	ZFIN:ZDB-GENE-070702-5	23
ENSGMOG00000013115	transient receptor potential cation channel subfamily V member 1	yes	TRPV1	12716			18
ENSGMOG00000013158	novel gene				si:ch211-256e16.10	ZFIN:ZDB-GENE-131121-244	8
ENSGMOG00000013186	Poly [ADP-ribose] polymerase 14 [Homo sapiens]		PARP14	29232	si:cabz01030277.1	ZFIN:ZDB-GENE-160114-55; UniProt:Q460N5	153
ENSGMOG00000013256	mediator complex subunit 17		MED17	2375			51
ENSGMOG00000013306	B-cell CLL/lymphoma 7B, a		BCL7B	1005			56
ENSGMOG00000013334	circadian associated repressor of transcription		CIART	25200			19
ENSGMOG00000013412	steroid 5 alpha-reductase 1		SRD5A1	11284	srd5a1	ZFIN:ZDB-GENE-060929-938	7
ENSGMOG00000013429	NACHT and WD repeat domain-containing protein 2 [Mus musculus]				Nwd2	UniProt:Q6P5U7	62
ENSGMOG00000013447	probable E3 ubiquitin-protein ligase HERC4		HERC4	24521			74
ENSGMOG00000013450	PAP associated domain containing 7		PAPD7	16705	papd7	ZFIN:ZDB-GENE-041021-1	6
ENSGMOG00000013503	discoidin, CUB and LCCL domain containing 1		DCBLD1	21479	si:dkey-34d22.1	ZFIN:ZDB-GENE-131121-338	6
ENSGMOG00000013544	isochorismatase domain containing 1	yes	ISOC1	24254	isoc1	ZFIN:ZDB-GENE-061020-1	74
ENSGMOG00000013560	protease, serine 12		PRSS12	9477	prss12	ZFIN:ZDB-GENE-090313-45	28
ENSGMOG00000013574	cytochrome P450, family 2, subfamily X, polypeptide 7				cyp2x7	ZFIN:ZDB-GENE-110114-2	6
ENSGMOG00000013656	low-density lipoprotein receptor class A domain-containing protein 4 [Mus musculus]				Ldlrad4	UniProt: Q8BWJ4	20
ENSGMOG00000013672	integrin subunit beta 7	yes	ITGB7	6162	itgb7	ZFIN:ZDB-GENE-100728-2	14
ENSGMOG00000013779	metastasis suppressor 1		MTSS1	20443	mtss1	ZFIN:ZDB-GENE-081105-141	25
ENSGMOG00000013883	maestro heat like repeat family member 1		MROH1	26958	mroh1	ZFIN:ZDB-GENE-090806-2	19
ENSGMOG00000013890	basal cell adhesion molecule (Lutheran blood group)		BCAM	6722	bcam	ZFIN:ZDB-GENE-060929-620	10
ENSGMOG00000013925	lysozyme g-like 1 isoform X1				lygl1	ZFIN:ZDB-GENE-040718-461	52
ENSGMOG00000014002	glucocorticoid modulatory element binding protein 1		GMEB1	4370			8
ENSGMOG00000014005	yippee-like 1		YPEL1	12845	ypel1	ZFIN:ZDB-GENE-040808-41	10
ENSGMOG00000014030	C-Jun-amino-terminal kinase-interacting protein 4 [Mus musculus]				Spag9	UniProt:Q58A65	23
ENSGMOG00000014075	enoyl-CoA, hydratase/3-hydroxyacyl CoA dehydrogenase		EHHADH	3247	ehhadh	ZFIN:ZDB-GENE-040426-2581	55
ENSGMOG00000014077	ubiquitin specific peptidase 15		USP15	12613			8
ENSGMOG00000014085	dehydrogenase/reductase (SDR family) member 13b	yes	DHRS13	28326	dhrs13b	ZFIN:ZDB-GENE-040801-253	101
ENSGMOG00000014166	lysophosphatidic acid receptor 5b	yes	LPAR5	13307	lpar5b	ZFIN:ZDB-GENE-081022-116	11
ENSGMOG00000014193	diacylglycerol lipase, beta		DAGLB	28923	daglb	ZFIN:ZDB-GENE-070619-2	7
ENSGMOG00000014282	REST corepressor 1		RCOR1	17441	rcor1	ZFIN:ZDB-GENE-050506-79	152
ENSGMOG00000014286	Meis homeobox 1 a		MEIS1	7000	meis1a	ZFIN:ZDB-GENE-020122-3	8
ENSGMOG00000014328	mucosa associated lymphoid tissue lymphoma translocation gene 1a				malt1a	ZFIN:ZDB-GENE-020801-2	46
ENSGMOG00000014351	Arachidonate 12-lipoxygenase, 12R-type [Homo sapiens]		ALOX12B	430		UniProt:O75342	12
ENSGMOG00000014358	CD164 molecule, sialomucin		CD164	1642	cd164	ZFIN:ZDB-GENE-030131-1598	38
ENSGMOG00000014458	serine/arginine-rich splicing factor 6b		SRSF6	10788	srsf6b	ZFIN:ZDB-GENE-041219-1	151
ENSGMOG00000014498	transglutaminase 2, C polypeptide A		TGM2	11778	tgm2a	ZFIN:ZDB-GENE-040912-78	43
ENSGMOG00000014534	rhomboid domain containing 1		RHBDD1	23081	rhbdd1	ZFIN:ZDB-GENE-050417-85	14
ENSGMOG00000014586	homeobox and leucine zipper encoding a		HOMEZ	20164	homeza	ZFIN:ZDB-GENE-030616-592	11
ENSGMOG00000014613	HMG box-containing protein 1 [Homo sapiens]		HBP1	23200		UniProt:O60381	7
ENSGMOG00000014680	copper metabolism (Murr1) domain containing 1		COMMD1	23024	commd1	ZFIN:ZDB-GENE-060512-329	31
ENSGMOG00000014685	interferon-inducible GTPase 5		IRGM	29597			47
ENSGMOG00000014729	plexin domain containing 1		PLXDC1	20945			7
ENSGMOG00000014739	dehydrogenase/reductase (SDR family) member 1		DHRS1	16445	dhrs1	ZFIN:ZDB-GENE-030616-591	54
ENSGMOG00000014815	ZFP91-CNTF readthrough (NMD candidate)		ZFP91-CNTF	33441			9
ENSGMOG00000014859	cadherin 6		CDH6	1765	cdh6	ZFIN:ZDB-GENE-050320-92	8
ENSGMOG00000014985	SLX4 structure-specific endonuclease subunit homolog (S. cerevisiae)				si:dkey-44g23.2	ZFIN:ZDB-GENE-050208-359	8
ENSGMOG00000015053	THO complex 6	yes	THOC6	28369	thoc6	ZFIN:ZDB-GENE-041010-198	24
ENSGMOG00000015071	immunoglobulin (CD79A) binding protein 1		IGBP1	5461	igbp1	ZFIN:ZDB-GENE-040426-2928	150
ENSGMOG00000015109	quiescin sulfhydryl oxidase 2		QSOX2	30249			10
ENSGMOG00000015127	kinesin family member 2C		KIF2C	6393	kif2c	ZFIN:ZDB-GENE-070912-298	78
ENSGMOG00000015148	Bardet-Biedl syndrome 1		BBS1	966	bbs1	ZFIN:ZDB-GENE-060126-1	7
ENSGMOG00000015152	tumor necrosis factor (ligand) superfamily, member 10		TNFSF10	11925	tnfsf10	ZFIN:ZDB-GENE-040718-335	77
ENSGMOG00000015215	acid phosphatase 5b, tartrate resistant	yes	ACP5	124	acp5b	ZFIN:ZDB-GENE-040718-151	103
ENSGMOG00000015244	chromosome 15 open reading frame 40				zgc:193812	ZFIN:ZDB-GENE-081022-44	36
ENSGMOG00000015248	Zinc finger protein GLIS2 [Xenopus laevis]				glis2	UniProt:Q98T94	6
ENSGMOG00000015282	Transmembrane protease serine 5 [Mus musculus]				Tmprss5	UniProt:Q9ER04	97
ENSGMOG00000015334	A kinase (PRKA) anchor protein 1b		AKAP1	367	akap1b	ZFIN:ZDB-GENE-030131-6844	24
ENSGMOG00000015381	synemin, intermediate filament protein		SYNM	24466	synm	ZFIN:ZDB-GENE-050419-81	6
ENSGMOG00000015493	cytochrome P450, family 4, subfamily V, polypeptide 8		CYP4V2	23198	cyp4v8	ZFIN:ZDB-GENE-061103-601	18
ENSGMOG00000015504	asteroid homolog 1 (Drosophila)		ASTE1	25021	aste1	ZFIN:ZDB-GENE-060503-520	7
ENSGMOG00000015510	C-type lectin domain family 11, member A		CLEC11A	10576	clec11a	ZFIN:ZDB-GENE-130530-861	12
ENSGMOG00000015547	ArfGAP with GTPase domain, ankyrin repeat and PH domain 1		AGAP1	16922	agap1	ZFIN:ZDB-GENE-130405-1	8
ENSGMOG00000015568	class II, major histocompatibility complex, transactivator		CIITA	7067	ciita	ZFIN:ZDB-GENE-071116-6	29
ENSGMOG00000015593	FAST kinase domains 5	yes	FASTKD5	25790			10
ENSGMOG00000015611	protein prenyltransferase alpha subunit repeat containing 1		PTAR1	30449	ptar1	ZFIN:ZDB-GENE-060526-17	18
ENSGMOG00000015614	complement C1q tumor necrosis factor-related protein 3-like [Neolamprologus brichardi]				si:rp71-1g18.7	GenBank: XP_006785829ZFIN:ZDB-GENE-040724-112	92
ENSGMOG00000015682	endoplasmic reticulum oxidoreductase beta		ERO1B	14355	ero1b	ZFIN:ZDB-GENE-060929-744	29
ENSGMOG00000015766	keratin 23, type I		KRT23	6438			72
ENSGMOG00000015783	Fas associated via death domain	yes	FADD	3573			82
ENSGMOG00000015868	Probable E3 ubiquitin-protein ligase HERC3 [Homo sapiens]		HERC3	4876	si:ch211-281g13.5	UniProt: Q15034; ZFIN:ZDB-GENE-090311-7	62
ENSGMOG00000015897	phospholipase A2 group IVC		PLA2G4C	9037			24
ENSGMOG00000015985	Putative methyltransferase C9orf114 homolog		C9orf114	26933	zgc:101748	ZFIN:ZDB-GENE-040912-53	26
ENSGMOG00000016016	glutathione S-transferase omega 2		GSTO2	23064	gsto2	ZFIN:ZDB-GENE-041114-67	595
ENSGMOG00000016103	XK, Kell blood group complex subunit-related family, member 9		XKR9	20937	xkr9	ZFIN:ZDB-GENE-060421-6224	16
ENSGMOG00000016140	WD repeat domain 45		WDR45	28912	edr45	ZFIN:ZDB-GENE-040426-990	42
ENSGMOG00000016154	homocysteine-inducible, endoplasmic reticulum stress-inducible, ubiquitin-like domain member 1		HERPUD1	13744	herpud1	ZFIN:ZDB-GENE-050913-47	31
ENSGMOG00000016197	guanine nucleotide binding protein (G protein), beta polypeptide 1a		GNB1	4396	gnb1a	ZFIN:ZDB-GENE-030131-823	142
ENSGMOG00000016251	nuclear receptor coactivator 2		NCOA2	7669	ncoa2	ZFIN:ZDB-GENE-010406-3	8
ENSGMOG00000016300	MALT paracaspase 3				malt3	ZFIN:ZDB-GENE-050419-182	22
ENSGMOG00000016323	zinc finger, CCHC domain containing 9		ZCCHC9	25424	zcchc9	ZFIN:ZDB-GENE-031030-9	26
ENSGMOG00000016367	TAR DNA binding protein	yes	TARDBP	11571	tardbp	ZFIN:ZDB-GENE-030131-3777	385
ENSGMOG00000016377	connective tissue growth factor b		CTGF	2500	ctgfb	ZFIN:ZDB-GENE-070705-82	12
ENSGMOG00000016431	Bloom syndrome, RecQ helicase-like		BLM	1058	blm	ZFIN:ZDB-GENE-070702-5	69
ENSGMOG00000016491	tumor necrosis factor receptor superfamily member 14		TNFRSF14	11912			28
ENSGMOG00000016543	rho guanine nucleotide exchange factor 19		ARHGEF19	26604	si:dkey-17e16.9	ZFIN:ZDB-GENE-030131-5406	12
ENSGMOG00000016567	Arachidonate 5-lipoxygenase [Homo sapiens]		ALOX5	435		UniProt:P09917	106
ENSGMOG00000016576	ER degradation enhancer, mannosidase alpha-like 1	yes	EDEM1	18967	edem1	ZFIN:ZDB-GENE-040426-808	30
ENSGMOG00000016593	proteasome 26S subunit, non-ATPase 5		PSMD5	9563	psmd5	ZFIN:ZDB-GENE-050417-28	106
ENSGMOG00000016613	Zinc finger protein 397 [Homo sapiens]		ZNF397	18818	si:rp71-1g18.1	ZFIN:ZDB-GENE-030131-5470	6
ENSGMOG00000016624	DNA-damage inducible protein 2				ddi2	ZFIN:ZDB-GENE-031030-15	22
ENSGMOG00000016686	perilipin 5		PLIN5	33196			14
ENSGMOG00000016697	pyridoxal (pyridoxine, vitamin B6) kinase b		PDXK	8819	pdxkb	ZFIN:ZDB-GENE-030616-521	18
ENSGMOG00000016727	cadherin 27				cdh27	ZFIN:ZDB-GENE-141215-13	435
ENSGMOG00000016728	immunoglobulin light chain				gene id:808879834	GenBank:KKF27812.1	10
ENSGMOG00000016733	ceramide synthase 3		CERS3	23752	cers3a	ZFIN:ZDB-GENE-130320-1	10
ENSGMOG00000016746	filamin A interacting protein 1-like		FILIP1L	24589			20
ENSGMOG00000016823	TAF15 RNA polymerase II, TATA box binding protein (TBP)-associated factor		TAF15	11547	taf15	ZFIN:ZDB-GENE-061215-102	311
ENSGMOG00000016829	KRIT1, ankyrin repeat containing	yes	KRIT1	1573	krit1	ZFIN:ZDB-GENE-030131-555	88
ENSGMOG00000016897	Family With Sequence Similarity 3, Member D				si:dkeyp-67f1.2	ZFIN:ZDB-GENE-050809-90	30
ENSGMOG00000016917	guanine nucleotide binding protein (G protein), beta polypeptide 1a	yes			gnb1a	ZFIN:ZDB-GENE-030131-823	142
ENSGMOG00000016923	drebrin-like		DBNL	2696			69
ENSGMOG00000016925	HERV-H LTR-associating 2b, tandem duplicate 2		HHLA2	4905	hhla2b.2	ZFIN:ZDB-GENE-131121-425	20
ENSGMOG00000016936	proline-rich transmembrane protein 3		PRRT3	26591			13
ENSGMOG00000016987	Natterin-like protein [Danio rerio]				aep1	UniProt: Q5CZR5; ZFIN:ZDB-GENE-050306-5	56
ENSGMOG00000017028	tubulin tyrosine ligase-like family, member 4		TTLL4	28976	ttll4	ZFIN:ZDB-GENE-070912-313	15
ENSGMOG00000017133	apolipoprotein Ba		APOB	603	apoba	ZFIN:ZDB-GENE-070702-4	10
ENSGMOG00000017163	nitric oxide synthase interacting protein	yes	NOSIP	17946	nosip	ZFIN:ZDB-GENE-041114-146	28
ENSGMOG00000017169	ubiquitin-conjugating enzyme E2D 4 (putative)		UBE2D4	21647	ube2d4	ZFIN:ZDB-GENE-070424-86	22
ENSGMOG00000017214	Caspase-6 [Larimichthys crocea]					GenBank:KKF09831	318
ENSGMOG00000017247	Claudin-10 [Larimichthys crocea]	yes			si:ch211-181l5.2	ZFIN:ZDB-GENE-120215-133	6
ENSGMOG00000017297	proteasome (prosome, macropain) 26S subunit, ATPase, 4		PSMC4	9551	psmc4	ZFIN:ZDB-GENE-030131-5083	104
ENSGMOG00000017314	uncharacterized protein LOC107103493 [Cyprinodon variegatus]					GenBank: XP_015258703	8
ENSGMOG00000017324	THAP domain containing 9		THAP9	23192			7
ENSGMOG00000017339	solute carrier family 39 (zinc transporter), member 1		SLC39A1	12876	slc39a1	ZFIN:ZDB-GENE-030131-9917	14
ENSGMOG00000017341	phospholipase A2 group IVC		PLA2G4C	9037			8
ENSGMOG00000017350	dystrophia myotonica-protein kinase		DMPK	2933			6
ENSGMOG00000017381	protein kinase, AMP-activated, beta 1 non-catalytic subunit, b		PRKAB1	9378	prkab1b	ZFIN:ZDB-GENE-030131-7172	192
ENSGMOG00000017387	Intercellular adhesion molecule 3 [Larimichthys crocea]	yes			EH28_08283	UniProt:A0A0F8B038	25
ENSGMOG00000017414	Beta-1,4-galactosyltransferase 3, partial [Larimichthys crocea]				si:dkey-199f5.8	ZFIN:ZDB-GENE-030131-4733	66
ENSGMOG00000017440	Fc fragment of IgG binding protein		FCGBP	13572			18
ENSGMOG00000017457	family with sequence similarity 177, member A1		FAM177A1	19829	fam177a1	ZFIN:ZDB-GENE-070928-21	25
ENSGMOG00000017469	lipolysis stimulated lipoprotein receptor	yes	LSR	29572	lsr	ZFIN:ZDB-GENE-050913-73	63
ENSGMOG00000017472	acyl-CoA synthetase short-chain family member 1		ACSS1	16091	acss1	ZFIN:ZDB-GENE-050320-139	18
ENSGMOG00000017500	synuclein, alpha interacting protein		SNCAIP	11139	sncaip	ZFIN:ZDB-GENE-080204-71	8
ENSGMOG00000017516	cytochrome P450 2C14-like [Astyanax mexicanus]					GenBank:XP_007250411	21
ENSGMOG00000017535	polymerase (DNA directed), gamma 2, accessory subunit		POLG2	9180	polg2	ZFIN:ZDB-GENE-060810-116	6
ENSGMOG00000017546	secreted frizzled-related protein 5-like				zgc:158254	ZFIN:ZDB-GENE-070112-2222	8
ENSGMOG00000017578	vasodilator-stimulated phosphoprotein		VASP	12652	vaspa	ZFIN:ZDB-GENE-070424-68	56
ENSGMOG00000017691	phosphatidylinositol-4-phosphate 5-kinase, type I, alpha, a		PIP5K1A	8994	pip5k1aa	ZFIN:ZDB-GENE-050522-517	48
ENSGMOG00000017738	SAS-6 centriolar assembly protein		SASS6	25403	sass6	ZFIN:ZDB-GENE-040426-2784	8
ENSGMOG00000017756	Sphingosine 1-phosphate receptor 1		S1PR1	3165	s1pr1	ZFIN:ZDB-GENE-001228-2	8
ENSGMOG00000017785	Hypothetical protein EH28_00492 [Larimichthys crocea]					GenBank:KKF30168	45
ENSGMOG00000017789	G protein-coupled receptor kinase interacting ArfGAP 1		GIT1	4272	git1	ZFIN:ZDB-GENE-100408-5	9
ENSGMOG00000017801	paxillin isoform X3 [Stegastes partitus]					GenBank:XP_008296097	34
ENSGMOG00000017845	scavenger receptor class B, member 1	yes	SCARB1	1664	scarb1	ZFIN:ZDB-GENE-031126-1	39
ENSGMOG00000017894	zinc fingers and homeoboxes 3	yes	ZHX3	15935	zhx3	ZFIN:ZDB-GENE-031107-1	19
ENSGMOG00000017910	NADH:ubiquinone oxidoreductase complex assembly factor 7		NDUFAF7	28816	ndufaf7	ZFIN:ZDB-GENE-060929-628	6
ENSGMOG00000017913	huntingtin interacting protein 1 related		HIP1R	18415			90
ENSGMOG00000017933	P-selectin isoform X3 [Cynoglossus semilaevis]				LOC103397961	GenBank:XP_008334656	17
ENSGMOG00000017944	semaphorin-4B-like, partial [Notothenia coriiceps]		SEMA4A	10729			15
ENSGMOG00000017948	phosphoglucomutase 2-like 1		PGM2L1	20898	pgm2l1	ZFIN:ZDB-GENE-041008-205	11
ENSGMOG00000017995	CD83 Molecule		CD83	1703	cd83	ZFIN:ZDB-GENE-060503-762	31
ENSGMOG00000018050	ADNP homeobox 2a		ADNP2	23803	adnp2a	ZFIN:ZDB-GENE-040914-55	9
ENSGMOG00000018077	transmembrane protease, serine 6		TMPRSS6	16517			12
ENSGMOG00000018094	slingshot protein phosphatase 2		SSH2	30580	ssh2a	ZFIN:ZDB-GENE-030131-3810	8
ENSGMOG00000018187	Glycine N-acyltransferase-like protein 3 [Homo sapiens]		GLYATL3	21349	si:dkey-76k16.5	ZDB-GENE-090313-330	14
ENSGMOG00000018190	transforming growth factor-beta-induced factor 1		TGIF1	11776	tgif1	ZFIN:ZDB-GENE-030131-475	23
ENSGMOG00000018200	toll-like receptor 21				tlr21	ZFIN:ZDB-GENE-040220-4	24
ENSGMOG00000018255	C-type mannose receptor 2-like [Oreochromis niloticus]					GenBank:XP_005455716	152
ENSGMOG00000018287	N/A						20
ENSGMOG00000018314	MRS2 magnesium transporter		MRS2	13785	mrs2	ZFIN:ZDB-GENE-141211-29	11
ENSGMOG00000018325	tRNA splicing endonuclease subunit 15		TSEN15	16791	tsen15	ZFIN:ZDB-GENE-041008-211	18
ENSGMOG00000018726	DDB1- and CUL4-associated factor 6 [Homo sapiens]		DCAF6	30002		UniProt:Q58WW2	6
ENSGMOG00000018734	cdkn1a interacting zinc finger protein 1a		CIZ1	16744	ciz1a	ZFIN:ZDB-GENE-100922-222	6
ENSGMOG00000018768	Rho guanine nucleotide exchange factor (GEF) 1b		ARHGEF1	681	arhgef1b	ZFIN:ZDB-GENE-060616-136	21
ENSGMOG00000018800	V-rel avian reticuloendotheliosis viral oncogene homolog	yes	REL	9954	rel	ZFIN:ZDB-GENE-040718-255	93
ENSGMOG00000018801	coiled-coil domain containing 80 like 1				ccdc80l1	ZFIN:ZDB-GENE-120328-4	31
ENSGMOG00000018820	poly(ADP-ribose) polymerase family member 16		PARP16	26040	parp16	ZFIN:ZDB-GENE-040426-2289	56
ENSGMOG00000018864	receptor-like tyrosine kinase		RYK	10481	ryk	ZFIN:ZDB-GENE-070209-277	14
ENSGMOG00000018865	eukaryotic translation initiation factor 3, subunit Ja		EIF3J	3270	eif3ja	ZFIN:ZDB-GENE-040426-1266	102
ENSGMOG00000018876	phosphoribosylaminoimidazole carboxylase, phosphoribosylaminoimidazole succinocarboxamide synthetase		PAICS	8587	paics	ZFIN:ZDB-GENE-030131-9762	311
ENSGMOG00000018902	CTD (carboxy-terminal domain, RNA polymerase II, polypeptide A) small phosphatase like 2b		CTDSPL2	26936	ctdspl2b	ZFIN:ZDB-GENE-030131-1809	26
ENSGMOG00000018911	zinc finger protein 395a		ZNF395	18737	znf395a	ZFIN:ZDB-GENE-061215-52	15
ENSGMOG00000018947	solute carrier organic anion transporter family member 2A1		SLCO2A1	10955	slco2a1	ZFIN:ZDB-GENE-060606-3	55
ENSGMOG00000018958	keratinocyte differentiation factor 1		KDF1	26624	kdf1b	ZFIN:ZDB-GENE-100922-285	9
ENSGMOG00000018987	spermatogenesis associated 2	yes	SPATA2	14681	spata2	ZFIN:ZDB-GENE-070822-5	8
ENSGMOG00000019046	matrin 3-like				matr3l1.2	ZFIN:ZDB-GENE-090505-1	26
ENSGMOG00000019065	carbohydrate (N-acetylgalactosamine 4-sulfate 6-O) sulfotransferase 15		CHST15	18137	chst15	ZFIN:ZDB-GENE-131127-327	9
ENSGMOG00000019126	UDP-Gal:betaGlcNAc beta 1,4- galactosyltransferase, polypeptide 5		B4GALT5	928	b4galt5	ZFIN:ZDB-GENE-060628-3	10
ENSGMOG00000019128	RPTOR independent companion of MTOR, complex 2a		RICTOR	28611	rictora	ZFIN:ZDB-GENE-060526-49	22
ENSGMOG00000019177	uncharacterized protein C7orf57 homolog [Oreochromis niloticus]				si:dkey-276j7.1	GenBank: XP_005453055; ZFIN:ZDB-GENE-060720-44	54
ENSGMOG00000019191	lymphocyte expansion molecule		LEXM	26854			27
ENSGMOG00000019372	cytochrome P450 family 46 subfamily A member 1		CYP46A1	2641			103
ENSGMOG00000019446	S100 calcium binding protein A3		S100A3	10493			858
ENSGMOG00000019447	prostaglandin F synthase-like [Larimichthys crocea]	yes				GenBank: XP_010741581	6
ENSGMOG00000019552	ETS-related transcription factor Elf-2 [Homo sapiens]		ELF2	3317		UniProt:Q15723	16
ENSGMOG00000019600	endonuclease domain containing 1		ENDOD1	29129			20
ENSGMOG00000019603	solute carrier family 17 (vesicular nucleotide transporter), member 9a		SLC17A9	16192	slc17a9a	ZFIN:ZDB-GENE-081021-1	93
ENSGMOG00000019606	Gastrula zinc finger protein XlCGF17.1 [Xenopus laevis]					UniProt: Q9QYI6; ZFIN:ZDB-GENE-061013-762	49
ENSGMOG00000019629	Sodium-dependent lysophosphatidylcholine symporter 1		MFSD2A	25897	zgc:171501	ZFIN:ZDB-GENE-080204-10	21
ENSGMOG00000019633	Fas ligand (TNF superfamily, member 6)		FASLG	11936	faslg	ZFIN:ZDB-GENE-070410-16	51
