# Supplementary material for: Alternatively spliced variants in Atlantic cod (Gadus morhua) support response to variable salinity environment
Source: Sci Rep. 2018 Aug 2;8:11607. doi: 10.1038/s41598-018-29723-w (PMC6072735; doi:10.1038/s41598-018-29723-w)
Supplement: Supplementary file 2 — Supplementary Dataset 2 [file 41598_2018_29723_MOESM2_ESM.xlsx]

## Sheet: Arkusz1
Supplementary Table 2. Genes involved in pathways mentioned in the manuscript. All genes are sorted according to experimental groups of cod (Gadus morhua). Blue colour symbolizes AS found in Gdańsk Bay sample and yellow colour symbolizes isoforms found in Kiel Bight only.
raised salinity / lowered salinity	16 transcriptomes
RS/LS (16)	domain/domains	gene name	symbol [HGNC]	Described in database	Coverage	AS described before
ENSGMOG00000010016	+	Coiled-coil domain-containing protein 22 [Larimichthys crocea]	CCDC22		17
ENSGMOG00000017440	+	Fc fragment of IgG binding protein	FCGBP		18
ENSGMOG00000015897	+	phospholipase A2 group IVC	PLA2G4C		24
ENSGMOG00000000572	+	Ras association (RalGDS/AF-6) and pleckstrin homology domains 1b	RAPH1		16
ENSGMOG00000003893	+	asialoglycoprotein receptor 1-like [Notothenia coriiceps]			15	yes
ENSGMOG00000004579	+	teleost multiple tissue opsin 3a			16
ENSGMOG00000001068	C-type lectin	Uncharacterized protein GSONMT00007137001 [Oncorhynchus mykiss ]			6
ENSGMOG00000012988	-	Bloom syndrome, RecQ helicase-like	BLM	ENSEMBL/cod	23	yes
ENSGMOG00000009324	-	dynein, axonemal, heavy chain 1	DNAH1		15
ENSGMOG00000010339	-	eukaryotic translation initiation factor 4 gamma, 1	EIF4G1		25
ENSGMOG00000002424	-	histidine rich calcium binding protein	HRC		10
ENSGMOG00000016697	-	pyridoxal (pyridoxine, vitamin B6) kinase b	PDXK		18
ENSGMOG00000003710	-	Butyrophilin-like protein 2 [Larimichthys crocea]			16
ENSGMOG00000007039	-	torsin-1A-like [Poecilia reticulata]			18	yes
ENSGMOG00000009570	-	uncharacterized protein LOC106529025, partial [Austrofundulus limnaeus]			8
ENSGMOG00000016987	-	Natterin-like protein [Danio rerio]			56
lowered salinity	3 transcriptomes
LS(3)	domain/domains	gene name	symbol	Described in database	Coverage	AS described before
ENSGMOG00000012430	+	Protein NLRC3 [Homo sapiens]/protein NLRC3-like [Larimichthys crocea]	NLRC3	UniProt: Q7RTR2; GenBank:XP_010746866	12	yes
ENSGMOG00000010659	+	family with sequence similarity 213, member Ab	FAM213A		16
ENSGMOG00000018077	+	Transmembrane protease serine 6	TMPRSS6		12
raised salinity	1 transcriptome
RS (1)	domain/domains	gene name	symbol	Described in database	Coverage	AS described before
ENSGMOG00000002000	-	SAM domain and HD domain 1	SAMHD1		18
control group	1 transcriptome
CTRL (1)	domain/domains	gene name	symbol	Described in database	Coverage	AS described before
ENSGMOG00000014005	+	yippee-like 1	YPEL1		10
raised salinity/control group	15 transcriptomes
RS/CTRL (15)	domain/domains	gene name	symbol	Described in database	Coverage	AS described before
ENSGMOG00000000485	+	ADAM metallopeptidase with thrombospondin type 1 motif 2	ADAMTS2		15
ENSGMOG00000006980	+	abnormal spindle microtubule assembly	ASPM		36
ENSGMOG00000016377	+	connective tissue growth factor b	CTGF		12
ENSGMOG00000008379	+	RAS protein activator like 2	RASAL2	ENSEMBL/cod	16	yes
ENSGMOG00000003234	+	torsin family 1	tor1		15
ENSGMOG00000009566	-	A-kinase anchor protein [Homo sapiens]	AKAP2		20
ENSGMOG00000011438	-	alpha-kinase 1	ALPK1		15
ENSGMOG00000011134	-	centrosomal protein 112	CEP112		13
ENSGMOG00000001478	-	interleukin 1 receptor, type II	IL1R2		15
ENSGMOG00000004639	-	lysine methyltransferase 2C	KMT2C		16
ENSGMOG00000013656	-	low density lipoprotein receptor class A domain containing 4	LDLRAD4		20
ENSGMOG00000010903	-	nuclear factor of activated T-cells, cytoplasmic, calcineurin-dependent 4	NFATC4		16
ENSGMOG00000012110	-	solute carrier family 36 (proton/amino acid symporter), member 4	SLC36A4		15
ENSGMOG00000001775	-	Uncharacterized protein LOC106675683 [Maylandia zebra]			153
ENSGMOG00000006661	-	siglec-14b-like protein [Oreochromis niloticus]			13
raised salinity/ control group	11 transcriptomes
No. of sequence (ENSEMBL)	domain/domains	gene name	symbol	Described in database	Coverage	AS described before
ENSGMOG00000001091	+	BTB domain containing 11	BTBD11		12
ENSGMOG00000013672	+	integrin subunit beta 7	ITGB7		14	yes
ENSGMOG00000007905	+	SPARC-related modular calcium-binding protein 1 [Homo sapiens]	SMOC1		18
ENSGMOG00000001513	+	syntaxin binding protein 6 (amisyn), like			12	yes
ENSGMOG00000003910	+	caspase 8, apoptosis-related cysteine peptidase, like 2	casp8l2		12
ENSGMOG00000003778	+	endonuclease domain containing 1	ENDOD1		10
ENSGMOG00000019600	+	endonuclease domain containing 1	ENDOD1		20
ENSGMOG00000003787	-	Genetic suppressor element 1 [Danio rerio]	GSE1		15
ENSGMOG00000010062	-	multiple EGF-like-domains 8	MEGF8		18
ENSGMOG00000003797	-	RNA-binding motif, single-stranded-interacting protein 3-like [Fundulus heteroclitus]	RBMS3		12
ENSGMOG00000012083	-	Uncharacterized protein (Lepisosteus oculatus)			10
all groups
No. of sequence (ENSEMBL)	domain/domains	gene name	symbol	Described in database	Coverage	AS described before
ENSGMOG00000013115	ankyrin/-	transient receptor potential cation channel subfamily V member 1	TRPV1		18	yes
ENSGMOG00000007216	+	AKT1 substrate 1	AKT1S1		17
ENSGMOG00000004973	+	AKT serine/threonine kinase 3	AKT3		20
ENSGMOG00000010236	+	B-cell linker	BLNK		6
ENSGMOG00000003574	+	Tumor necrosis factor receptor superfamily member 5 [Sus scrofa]	CD40		12
ENSGMOG00000005884	+	Tumor necrosis factor receptor superfamily member 5 [Sus scrofa]	CD40		37
ENSGMOG00000004927	+	docking protein 1a	DOK1		41
ENSGMOG00000011415	+	endothelin 1	EDN1		15
ENSGMOG00000005232	+	ETS proto-oncogene 2, transcription factor	ETS2		152
ENSGMOG00000001234	+	F2R like trypsin receptor 1	F2RL1		16
ENSGMOG00000016197	+	guanine nucleotide binding protein (G protein), beta polypeptide 1a	GNB1		142
ENSGMOG00000016917	+	guanine nucleotide binding protein (G protein), beta polypeptide 1a	GNB1		142	yes
ENSGMOG00000001224	+	interleukin 17 receptor A1a	IL17RA		16
ENSGMOG00000009707	+	myocyte enhancer factor 2d	MEF2D		16
ENSGMOG00000001431	+	matrix metallopeptidase 9	MMP9	ENSEMBL/cod	15	yes
ENSGMOG00000017691	+	phosphatidylinositol-4-phosphate 5-kinase, type I, alpha, a	PIP5K1A		48
ENSGMOG00000007363	+	phospholipase C gamma 1	PLCG1		25
ENSGMOG00000017381	+	protein kinase, AMP-activated, beta 1 non-catalytic subunit, b	PRKAB1		192
ENSGMOG00000016593	+	proteasome 26S subunit, non-ATPase 5	PSMD5		106
ENSGMOG00000007494	+	ring finger and CHY zinc finger domain containing 1	RCHY1		15
ENSGMOG00000018800	+	V-rel avian reticuloendotheliosis viral oncogene homolog	REL		93	yes
ENSGMOG00000012266	+	receptor interacting serine/threonine kinase 3	RIPK3		35
ENSGMOG00000018864	+	receptor-like tyrosine kinase	RYK		14
ENSGMOG00000001124	+	spleen tyrosine kinase	SYK		59
ENSGMOG00000001699	+	Toll-like receptor 1- 2 [Epinephelus coioides]	TLR1		13
ENSGMOG00000011526	+	toll-like receptor 8	TLR8		14
ENSGMOG00000003269	+	toll-like receptor 9	TLR9		12
ENSGMOG00000011256	+	Toll-like receptor 9 [Homo sapiens]	TLR9		19
ENSGMOG00000003161	+	toll like receptor 9	TLR9		20
ENSGMOG00000003222	+	toll-like receptor 9	TLR9		12
ENSGMOG00000015152	+	tumor necrosis factor (ligand) superfamily, member 10	TNFSF10		77
ENSGMOG00000014351	-	Arachidonate 12-lipoxygenase, 12R-type [Homo sapiens]	ALOX12B		12
ENSGMOG00000016567	-	Arachidonate 5-lipoxygenase [Homo sapiens]	ALOX5		106
ENSGMOG00000008875	-	ATM serine/threonine kinase	ATM		24
ENSGMOG00000005402	-	calcium/calmodulin-dependent protein kinase (CaM kinase) II beta 2	CAMK2B		33
ENSGMOG00000012867	-	colony stimulating factor 1	CSF1		20
ENSGMOG00000012129	-	autophagy associated transmembrane protein	EI24		20
ENSGMOG00000009908	-	Serine/threonine-protein kinase/endoribonuclease IRE1 [Homo sapiens]	ERN1		28
ENSGMOG00000009862	-	Serine/threonine-protein kinase/endoribonuclease IRE2 [Mus musculus]	ERN2		54
ENSGMOG00000015783	-	Fas associated via death domain	FADD		82	yes
ENSGMOG00000019633	-	Fas ligand (TNF superfamily, member 6)	FASLG		51
ENSGMOG00000007606	-	interleukin 12 receptor, beta 2a	IL12RB2		15
ENSGMOG00000007939	-	interleukin 16	IL16		105
ENSGMOG00000000916	-	late endosomal/lysosomal adaptor, MAPK and MTOR activator 3	LAMTOR3		104
ENSGMOG00000001776	-	Mitogen-activated protein kinase kinase kinase 7 [Bos taurus; Mus musculus]	MAP3K7		37
ENSGMOG00000008357	-	mitogen-activated protein kinase 14A [Danio rerio]	MAPK14		139
ENSGMOG00000017297	-	proteasome (prosome, macropain) 26S subunit, ATPase, 4	PSMC4		104
ENSGMOG00000001402	-	Prostaglandin E2 receptor EP4 subtype [Oryctolagus cuniculus]	PTGER4		48
ENSGMOG00000019128	-	RPTOR independent companion of MTOR, complex 2a	RICTOR		22
ENSGMOG00000009914	-	ras-related GTP binding D	RRAGD		14
ENSGMOG00000014030	-	C-Jun-amino-terminal kinase-interacting protein 4 [Mus musculus]	Spag9		23
ENSGMOG00000007475	-	tumor protein p53 inducible nuclear protein 2	TP53INP2		23
ENSGMOG00000012749	-	transient receptor potential cation channel, subfamily M, member 4	TRPM4		39
ENSGMOG00000010322	-	ubiquitin-conjugating enzyme E2N	UBE2N		105
